# Supplementary material for: Identification of transposable elements and satellite DNA in the Neotropical species Drosophila amaguana from the Ecuadorian Andean Forests
Source: PLoS One. 2025 Dec 10;20(12):e0337390. doi: 10.1371/journal.pone.0337390 (PMC12694884; doi:10.1371/journal.pone.0337390)
Supplement: S4 File — (FASTA) [file pone.0337390.s004.fasta]

>DamaSat01-97
ATTTTCAATTGGCTATAACTCCTAAACTAAACGTCTAAACGCGATTTAAAGCATAATTAGGAATCACTTTATTTTTAAAT
TAAGTATGTTTTTAAAA
>DamaSat02-14
ACTAGAGACTAGAG
>DamaSat03-15
TTGACTTGACTTGAC
>DamaSat04-6
TTGACT
>DamaSat05-3461
CAGAGAAGGACCAAAAGGCGCTGTTGGTCAGATGGCGACTTCTTGTTTCGGATATGCTCAATCCGTTCAATGAGCCATTT
ATCATTCATGATGATGCCTTTTTGCTTTGGCTAATAATCATCATTCTAGCATCATTATGTAGATAATTCCGACTGTGATA
TTTATCCTTCCTATTGAGGAAGGCGCGCTTAGACGTTTCTCATAAATGAGAAACAGCACGTTAAGGGGAAACCCCTTAAA
ACCCGTTTGAACGCCAAGGGAGAATGTTGTGGCGATTGGCCGTTTGTCGATGAAGGTTGGAGCAAAGGGGAAAGCCACTC
CTCATGCCGCTTACATCGCGCGGACAGGGAAGTATCAGCATCGCCTTGAAACGGGTGAAAGACTGGTCGCCACCGGAACC
GGGAACATGCCGGGATGGGCGCAGTCTGATCCTTCTTCCTTCTGGAAGGCTGCTGACACGTTCGAGCGGGAGAACGGTAC
GACCTATCGAGAGATGGAGATCGCCCTTCCTCGTGAACTGAATGACGAGCAGAAGCAGCGTCTCATTCAGGAGTGGGTGA
AGCAGGAGATAGGCACTCGCCATGCCTATCAGTGGGCTATTCATTCTCCCCGCGCTTCTGATGGCGGCGAACAGCCCCAT
GCTCACCTGATGTTTTCAGAGCGGACGATGGATGGCATCGAACGAGAGCCGGGACAGCTTTTCAAACGATACAACAGCAA
AGCCCCTGAAAAGGGCGGGGCCAAGAAAGCGAATACCGGCAAGCAGTATGCGGAGCGCCGAGACGAGTTGAAGGCACTCC
GGCACAGGTGGGAAGTCTTATGCAACCGGCACCTTCGGGCGGCTGATACGAAACAGCGGATCAGCATGAAGCCGAATCAT
CCGCTGCGACATGGCGCCCCAGAACCCAAGATGCTTCCGAGTGAGTGGAGCCGGGGCGACGCAAAAGCGGATATCATCGA
GTTTCGAGAGGCGAGGCGGGACTTTCTGGAGACCGAGCCGAACGTGCGTCTTTTTGTCCGGCCGACTGCGGACCGCATTG
AAACGCTGGAAATTCTCAAAGCCGCCAAAGAGGAAGAACGCCAAGAGGCGATTGCCCGCCAGAAGCGAGCCGAGGAAGAA
CGCCAAAAGGAAATCGCTGACCGTCTCGCCAACCCTTATCCGCATATGGCGGAGAGTGAACTGGCAGCCTTGTTGCCCAG
GATCGAAACCGAGATCCGTGACCGGACAGAAAAGTTTGTCCAGGCGGACCCGGATTATCGAGACCTGGCGCAGAAGAAAG
ATGCCGCCGTTAAAGAGCAGGGTGTGACTGAGGCCAGCATTGCGAAGGCCGAGCATGAGGAACGCAAAGAAGCAGAGAGG
GCGAAGGCGCTAGAAGACAATCACCGTTTCCAGACCGGATTGCACAGAGCCGGGATCAAGACCTTCAAGGCTCTGGATGA
TGCGGAAAATGCTCAAGACTACTGGAAAGAGCGCAAGAAAGCCGAGAAGGACAAGGCGTTCGATCTGTCTCGCAAACTCA
GGGACTTTAACTTCCGATTGGACCTGTTGCGGGATCGTTTGATTGAAGCCGCCAAAAGGGAATTGGCCGATCTTTGCAAG
AAAGCCGAGGCTATCCGGGAAGCATTGAAGGCAAAGAAGATGGAACGTTATGCCCGCGAACAGGCCGAGCGCAGAGAGCG
ACGGCAGGATCGAGGAAAAAGCCGGGGGCGGTGATAGGGGCTTGCCTTTGGCGTCAATCAGGCGGATTGTAACCCCAGAA
ACGGGGAAGGCCCGGTGCTTGCAACACCGAGCCTTCCAACAAACCCACCCCAGTACTACCCCGGTGGGCCTGCTACTTCC
GAGGGGCAAGAGATAACCCAGTTTTGGGTTTCCCCTCAAGAGAAGATAGGTCCAGCGGGTCGAAAGATCGACCTATGACC
CAGAATATCATCTCCCTGAAGCATTCTTTCCGTCAGCAAGTGAACAACCTCTATTTCGAGGGGAAGCTGACGATCTCCCA
TAAATCCGTCCTGATGACGCTTGCGACGTTCCTTGGCCGTTCTGGCCTGTTTCCGAGCCATGCGACGATCGCTCAAGCCT
GCAAACGCTCAGAGCGAACGGTCATTCGCGCTCTTGAGCGGGCTTATGCTCTTGGATTGGTCGTCAGAACCCATAGGACT
GTCGTACAGGGCGGCAAGAAGGTGCGGACGAGCAATTCCTACCGATTGATTGTGACGGCCTCAGACCAGCTTAGAGAGGC
TGGGAAGCATATGTCCCGGGCGCTTTGGAAAGGTGTTTCTCACCTAACTGACAGAATGTCAGAGAAGGTGGCTAAGAATA
TATCTATCTCTGGTTTTGAACGACGATATCCAGAGCCACAGCCTCCCGAACGTACACGGGAGGAACTGCTAGCAGCCATT
GCGAGCTGGCAAACCTAACTGACAGACCTGAATCACCTAACTGACAGGACAAAAATTGCTCAGGAAGAAGGAGCAGATGG
GAAAGGTCCGTCACCTAACTGACAAGCCTTTCCCAGATTGGGGTTTAAGATGTAGAATTAAAATAATCGACAACCATTTC
AGAGATTTTTTTTCCATTTTTTGGGTAATCGTTAATAAATAAAACTTTTCCTCCGTATTTTTGAGCCAATTTCATTTCAG
AGCTTTTTTTATCTGACGTGATAACTACAGAATGAAAGCTTGAAAGTGCTACATCCATATCAACTTCATGTTTATACAGT
CCATTTTTCAGGATAATTAAATCTCTTTCCGATTTTTGTTCATTAAATATTCTAATAAATTCATTTTCTGAATTTGATGA
AAATGTTCCAAATCCAAACGTATCGGTGGTTTGAAGATCACGTCCATCATTGAATCCCAAGGTGCTTGTTATAGTAATTC
CATAAGATTCAATTTGATTGTCTATGTATTTTTTTAAATCTTCATCTTCGATTGGGTCTACTTCTAATTTAACTCCTCGA
ACAAGAGAAAGAATAAACTTATCTTTCGGAAATTCTTTTTTTAAATCAACTTTTTGTTCATAAAACTTATTCCAGCAATT
ATTATCAATTGATACTACTATTATACCATCATTTCTGTATGAATAATCTAATTTATCCATTTATTTAACATTCGATTTTA
AGATCGAATCCCCTTTGCTTTTCCATAGCTGTTTTTTTGTGTCGTCAATTTGAGCTTCAGCCATTGAGGTTAAGGCCCCA
AGAAGTTCACCACGATCCCAAAGCGGCTCGCCAGTCGCACTATCAACAAGTCCGGCCATAATGAGCAGCCCGGCTGATTT
AATCAGTTCGTGCGTTCTGGCTTTTTCCTTGGCGCTTCGTTCAGCCTTGAGAATTTTGGAAACCTTGGTCTTGCTACTGG
CGACCTTCTCAGCGGCACGTTCTAAACGTGCGACAGCTTTTTCAGCCCGAACGAGCGCTTTGAAATCCTGTTCTTCTTTT
GGCGTTTTATCTTCCTTCTCG
>DamaSat06-184
TACTCTTGTTTTCGACCATTAGTTGCTTGCTACGTCGCCCTGGTGATGGTGTGATCACCAGTATGGCAGCCATTTTGTTA
CTGAAACGTAGAACCAGTGTTTGGGGAGGCGGGGCCGTTATTTCCGGTGTCTGCGCCGTTATTTCCAACGGGTATTTGGA
AAAGTTTGCATTTTTTTTTACAAT
>DamaSat07-154
AATATGCATATTAGTCCCTTATACATACTGTGTGAGTTTGGTTAAGATATCTGTAAAAACAAAAAAGTTTTTCTCACAAA
GAGTTTTTTTGATAACAATATGTCGTATGGCAGCTGTATGATATAATGGTCTGATCTTAACCAAATTCACTCGA
>DamaSat08-7
TGTAGTC
>DamaSat09-6
ATCTGT
>DamaSat10-566
AAACAAACCGAAACAAACAAAAAAAAAGAAACAAAAAAAAAAGAAAGACATAAAACAAAAAAAAACAGATAGACAAAGAA
AAAGCAGCTAATAGCAGATATGCCAGGGATAATTGTTTCCTAACATGCGGTAGGAAAGGGGCCGGGTAACTAGTGTGTTA
TCTGGATTATGCACAGACGAGAAGGGGAAAGCAGCAGCTTATAGCACACGCGAGGAGAAGGCGGAGGAGGAGCACGAATG
TGTCTTAGCCTAGTAGAATATGCACAGACGGAAAAGGAGGATGAGCAGAGAAGCAAGAACACTAAGCAGAATACACGCAG
AAACAGCCACGAGGAGGAGAACAAGCAACGCTATAGCAGGAACAAGCAAAATAAGCACCAGAAGCAGGGGGAGCAAGCAG
AATTAGAAGAAGCAACCAGAATGAGCACAGGCAAGCGGCAGGAGGAGGAGGAGGAGCACGAGGAGAATGACTAGGAGCTT
TTTTTAGACAAAGACAAAGAAAAAAAATAAAAAAGACAAATCTAAAAAAAAAAAAAAAGAAAGAAACAGACAAAGAAAAA
AAAAAC
>DamaSat11-6402
CTAGAATATAAAATCGCTTAATAACTTTTTTGGAAAAAACAAAAATATTCGCAGTTTTCTGGGAGTGAAACCATTTTATC
CACAGAATAACTGTCAATATGGTATATTGACACGAGAATACGTCATATTGACACGAGAATATATCATATTTGGGTTTACA
GATTTTCTCATTTTGCAAGCAAGAAGTTTGCTTGCGATCGGGCTCTGATTGTTGGAAATGCAAATTTAAGAGCCCTCGAA
ATGGTTGCACCCACTCCGAGGGCTTGAAGCGAGACCGAGAGGTCTTCCACCCGGCCGCCAGTCATAAATGGAGAGAACCA
TATGACGTTCTTGGTGTGTAAACGGCTCACGCGAGCTGGCGCAAGCAAAGAGGCGGCCATCTCTGATACGGAGATGCTGC
CATGGCATTTTTCTGCGCCGCTTTATCGGGCGAAATTCTAACAGCCTTCATCATTTTCCTCGCTTTTCAGCAGGGAAAAA
AAATGAAGGGATAATCGTCAGATACTCTGGGGTTGGTCCAATTTGGACTGACCCCTTTTAAATGAAGCGCTCTATGCGCA
CTCACAAACGACAGCTTTAAAGAAGAGGTCCCTCTAATTTTCTGGGACACGTTCCATGAAACGTCTTCTTCTCTGGCTTC
GTCTTATCAGCCTTCTAATCAACATAGCTACGGGCTTAACCAGCCTAGAAGGTCACATACCGAATTTCCGGTATCCCCTA
TTTCAGCCGCCAATGCAGGAATTTCTACACCACTCGTTTTCTCAGTTGAGAGACCACCTCATAACTAAGGTCGTCTATCT
CGAAGATGCCCAAGCGCCATGAGCTGGGCCGTATGCCGACGGCTGATAGACGTTCCCATAGCTTGGCCCGTTCAGCTTGG
GCCAGTCCGGATGTTCGTCCTTCAATGGCGGTTCGATCGTCGCCAGCGTGGCGGGATCAAGGCGGCCAAGGAAGCGCCCC
GGATCATTATAGGCCACATGGCAACCTGACAGCAGGAACAGGCAGCCAGCAGCGCAGACCAGCAGCCTCATAACACTGGC
AAGCCGAGAAGGACTTTGGCACCGTTCCGGATATGTGTCGTCATGGGGTCGTCAAAGTCGGATGCTTCCACATCCTTGTT
CATCAGATTTATTGCTCCACCAAACAACCAAGCGAGGTAGTTGGCCACGACAGAGGCGGGATCGGCCGGGTTGGCATAGG
TGAAGATGCTGGCGTCCTGCGTCTTCAACAGGTGGCGGGCCAGTGGCTCTCCGTTCCAATCAGACGTCGTATAATGATCC
GGATCTCCGCCAGTAAGAGCGCTGGCCAATGACCGCGCGTCCGCTACGGTCTGCATTTCACCTTCAAGCGCCGTTATCTT
TCCATCGCTGGCTTCTTGAAGGCGATGAACGCCGTTTCCAATGAACTCATAGATTTCACCGGCAACAGCAGTCAGGTTCA
TGAGATTGATTTTATCGGGGCTGATACCAGCGGTCAGATAATCGGCGTTGTGGTTGCGTGGTTCGGTCATGTGACCTTCC
TTAAAAAGCGATGGAACAGGCTACGGGTCTGCTTTGACGCATCCGGCTTCGTAGCGGGCTCCGTAGTGGGCTTCGGACTG
GGTTCGTGGTGGCTACGGTCCGCCATTTCCGCGCGTTCTGCTCGGGCTTTTTCAGCTTCCAAAAGAGCTTCGGATCGAGC
TAGGCGAACAGACAGATCACGGACTTCAGCTTCAAGAGCGATAGAGCGCTCCCGCTCGTTCTCGAAGAGACGAAACACAT
CCGACATCACCTGACCTGCATCCGATACGGTCTGAGCTATATCTGGCTGAGTTCTGCCGCTTTCTGACTTTCGTAGTGGG
GTCGTATCTCCCTCCGTACCCCTCTCGGCATCTCGAAGATCATCTTCCGGCACTCGGACGATCGCAACGCCATCATTCCC
TAGAGAGACTGGCCATTTTGCCCGCCTAACTCGTGCCTTTGCAGCCGGAAGAGAAACTCCCAGCCGGTCGGCAAGAGCCC
GATACGTCAGAGTGATGAATTCGGCCATTCGTACCCCCGGTACACACCGGGCACGTAGCCCGTCTCGATCCCACTACGAG
GAACTTGGCATGTATCGGGGCTGGTTTCGAGAGCGGAGCTCAGTCGGGTGGATCATCACCCATGACCCGCTGCCAGATCA
GCAGCGATACATCACACCATTCAATGCTCTCGACCAAAGACAGCTTCCGAACAGTGCAGATGATCCAGGCATGATCGAAA
CGGCGATGATTGGCAGCACGTTTCCAGACAGACGAAGGCAGAAGACCAATCATGCCCTCTTCCTGCGCCTCAAGCTCTGG
CGGCTCTTCATCAGCAATGGCCTCGAAATCCAGATCCAACGCCGCCTTCAGTCGAGGACCAACCACAAGAAGCCGCTGCC
CAGACAGAGCTTCGACAGCCTCCGCATACTTCTGCCCGGCCAACGTGTCTCCCTCCGCGGCTAATGCCAGGAGCTCAGGT
ACATTGAAACGGTCAGGCCGCTTGCCAGTCTTAATCCATCCGGCGGCCATTTCAGCCGCTGCGCCCCACCCGCGGAGATC
CGAGACACCATAATCGGAAAGCCCCTGATCCTGAGATATAGGCTTCACCTTCTGGCCAGAACCGACAGCAACATGCCCAG
CCTTAGCCAGAAGATCTATCCAACGGCCGGTCAGGGCCTGTCCGGCCTGAACTGCGGCTTCAGAACCTGCCTCGTGGATC
AGAATTGCATGAACGTGCAGATGCCATCCCGTCCGAACGCCCCATGTGACCTCGAAAACCCGGATGAAGCCTACCAAGCC
GTCACGACGCAGACGGTTCCAGAGCCCACCCCGCTGCAAAGCCGAAATGGCCGCACTCTGAGCTTTTCGCATGTCAGAGA
GGATAGTGGTCCGGTCATGACGCATGGTCCAGGTCGCAAAAGCACCTCCAAATCCACAATCATTCATGGCTTTCAGGACA
GCACCAACGCGACCGGATACGTCAGACGCCCGAAGCGGAGCACAGCGTGGGCAACGAGCTGAGCCGCAATGGGAAACGCC
ATCAGTTGAGATCCGTGAAGAACCGTCATGAGCCTTCATCTTGCGGAAAGAGACATTGGCTGTGTCTTTTCCGGGCAGCC
CACAAGCGCCGACAGATCTATGCACCCCATTTTGGAACAAAGAACGTCTGGAAGCCTTGGCTAACCGCCAGTTTTGCTCG
TCTTTGTGTTCTGGGGGGGTAAACGGATCTCCTATTCTATCAAGGGCCGCGCTAGGCGCGTTCTGACCCTTGGCAGACAG
AGCATCCATGCCAGCAAACCGATCCTCTGCCGTCGAGACAGCAAAAACAGGACCGGAAAGAGCTTCTAACCGAGCGTTTT
TCGGTTTTTTGTCATTTTTCTGATTGTAGGATTTTAGCTGAAAACCGCAATTTTTGGCAGTTTTTTTATGCACAACCCCC
GCCGATCATGGCGGTCTGGTGTTGAAATCGCGCTTCAATTCCTGATATGGAAAAAGCGCGGATCGGGGTATGTGAAAACA
TAGCCTGTTCCTAAGTTCTGGGCCTATTTCGGTGCTTCCGCCAAGTTGCAAACCGAGATCAGCCCCTGATCCGTGCAAAA
GACCTACCGTAGTCATTCGCCTGTAAGCAAGCCCCTATCATGGGACAGGAAATCTGCGCCTAGCGTTTCAGACAACATGG
CATAGGCATAGACCAGCTTCTTGCGGGCATAGATGCCCGGTGCATAGCCGCCATTAACGACTGCAAGAGCCTCACTCCTC
ACATATGATGACTGGTCGCTTCCGCCCTAAATGGACGAAACGGGCGATATGGAAATTCCCGCATCGGTCAGGTCTTTGGG
GAGAGCGTATTCCTCATATTCCTGCCCGTTCTGGGGGTGTGTCCAAACTTGGACATACCTCTTTTCGTCTAGTTTCCAGA
AACGACACTACTTTTCATGAGGGCTTCGATCAGACCGATCGTCTTTGCACATTGAAGACGTGAGCAGGATTTCCTGATGA
CAGGGGCCTGCGGGAATTCCCGCTCGCCTGAGTTTTGCCCGGGAAAAAAGACGTAGGGACAAGGCACCGTCAAAACCCCT
TTGCGCATGTCTTTTCAGAAAACGCGGCTACTACCAGCCACTTCAAATATGGCTTAGTTTATTTTCAGGTTATTTATTCG
TCTTTTAAGAAACGACAGAAAACCGAAAAAAGATCTTCAAGTATCGTTCGAAATGGAAAGATAAGTTCTTCTTCTCATTC
CGGCTATTAATTCATAGATCATAACATAAACCTTGCTTTCATGGTCATTAACTAGATAAGAAATGGCCATTCACTATGAA
AACGGATGTGGCCATGACTTATGGTTTGCAAGCAGCACTCATGCCGGTTCCCGTCAGCGCCCCGGGGCCTGCGCGTGATC
TCGCAGATGCTATCTCTCAACGTGACCAGCTTACGGCGCGGCTTGATACGCTCCGGGCGCGGATCATTTCCATGCGTGGT
GCAGGGCAGAACATACCGGACAATCTGACACTGGATCTTCTGGAGACAGAGCGAACCGTCAGGGCGAAAGAAGAGGAACT
GGCCAAGCTCGAAGCCATCTGCCGGGATCATCTCCAGAAGCAGGGGATCGAGCAGAAAGAGCAGAAGGCAAAGGCAGAAG
CTGAGCGGCTGGAGAAAGTCGCTGAATATGCAGATGAAGCACGCAAGACGGCGCAAAAGGCGGATCAGGCGATTGCATCC
CTGCGAGATGCCTATGCTGACCTCACGGAAGCGACACGAAACCTCTCTCTGCATGGCGGCATCAAGACCGACGCATGGAC
GAACAATCTGCGTGGCTGGCTGAGAGAAGCCTTGGGCGCGCCATTTACAGCGGATCAGAGGAGTCTTGCTCATCTCCTTG
AGCTTCAAGGGGCATGGGCTTGCAAGGGCCAGACCATAACCGAGCAGCTAGAAGGACGGCTTTCCTAATGGGCACCTTTC
GAGAAGAGCTTGAGAAGGTCAAAAACGGCCCCCCGATCGACTTCCGCAAACCGGCTACAGCCGCGCCCCGCACGGTCAGA
AAGACATGGGGCAGCCAAAGTCAGATCGTCCGGATTGCCAAAGCCGTATCAAGCGAACCCCCAGTACCGCAGGGAAGCGC
CGTTGAGAGCATGGACCGGGTAATCCAGAGCTACCTCGATGCGAATGCCCTGCCGACGGAAACGACACCGGAATGCCTGG
CACGTCTCACGGCCAAGCCCGGGACTGTCGCTCATAGCGCACTCAGCGCACTGTATAGCCAGCGGCGCGCCCTGAAAATG
GCGGAAGACAGTCCGCGTGCAATGGCCAGCAAACCTCTGGCTTCATCAGCAGCGAGTATCTCAAAGGCTCAGTCTGATCT
GAATGATGCCGCTCATGCCGAGCTGACCAAAGCAATGGGCAGGGGTGAGAACATCTCGGAAGCAGAAGCCATGCTACGAG
CGATGGATGCCAATCCAGCACTTTATTCAGCCAGCAAAGCCGCAAGGAACGGGCGATGACCATCAAACTTCGCACTCAGG
ATGACGTCGCTCACGAGATGACCAAGATCTATGCGGACGCCAGAGAAGGGATCATCACGGCAAAGGCAGCAGACCGGCTT
TCCCGCGTTCTTTATCGGCTGAAACCCTTACTCCCGATGAATGACCTGATCGCTGATCTCTCGGAGCAGATGGGGATTTG
AACCATGGCCAGACCGCGCATTCTCGTAGATGAAGAAGCTCTGGAGCATCTGATCGGGCTGGGCGTCTCAGTCGGTCTGG
CAGCCGACATCATGGACGTGAGCGAAAGCACAATCGCCAGACACCTCAAGCGCAATCCAGAAGCACATAAACGCATGGTT
GCAGCGCGGACACGGCTCCGGACACGATTGCTCGCAGAGATGGTCAGGCGTGGCCTCAAAAGCAGCGACAGGCTCCTACT
GGCATCCGTAGAACGGCTGGTAGGGCTCAAATCGAACGCTCTGGAAATCACCGGGCCAGACGGCGGACCAATCCAGCAAC
AGCACAGCGGAAGCATCAGTCCTGAATTCTTCGTGGAAGCTGGGGCAATTATGCGAGAAATCACGAATGCCGCCAGAAAT
CGGGATGGCGATCCGGACCTTACCGAGATAGAATAACGCCATTCCTGCTTTGCTTTGTAGATTACAGAAACGCGTCGGTC
TGTCCCGGCGCGTTTTCTGTTTCTAGGCCAGCAGCACCGCCAAGGCGCATCAAAGATGCGGGCTACGCCGCTCCCGCGCT
GCGCTCGCCCTTGGCCTGACGGTCAGTGCGGAAACGTCTGGATTATCTGCTCAAGGGGAAACGAGTGGGCGGGCAAGATT
AAGTTTCCCAAATGAAAGCCAACGCATCTTTGCATTCGCATGAAAATATTTTTGGCCGAAAATTTCTTAACCATGAAAAA
TA
>DamaSat12-303
CCGTTTCTCCTGTTTTTTAAAACTTTGAACTACGATAGCTTCGCCAAAACCACATGTATTGCTGAGCGGAGTAGCATTTT
CAACTGTATTTGACCCCATAATGAATTCTACAGTTTCATTTCAAAATATTAAAAAATGGATTTTTCAAATTTTACATATT
AACCCCTTGACATTTTTTCAAAATATAGAAAAATCTTTTTTTTCCCGAAAACTAGCCTAATCGATTGGAAATTTTGTGTT
GGTTAGGAATATATATACTTTATGGGGTCGCAAATGAGATTTAAGCTTCTTATATCCGTTTAT
>DamaSat13-150
TATCTTATAGCTGCCATGCGATATATTGTTTGCAAACCAATACTTAGAAAAAATGTTTTATTTTCACAGATATCTTTACC
AAATTCACAGACTATGTATGTGGTGTCAACCATCACATGTCGAGTAAATTTGTTTAAGATCGGACCACTC
>DamaSat14-108
GTTGGCAGACCTAAAAGTCCATTTTCTGGCATTTTTGTCACAAATTTGGCATACTCGGTTTTTCGGTAAAAACGCTTATT
TTAGCCGTTTGGGAGGAAATTCACATTT
>DamaSat15-965
CACATTAATCAATCAAGTGGCATTGTCGAGTGGCCACTGGTGTAAAGAGTGGCAGCCCAATAGGGAGGCATTTAGTAACA
CACACATACTCACACACATGCACACACACAGGGCGACAATTAGCGACAAGTTGTTGTTACTTTTCTTATTCTTGTTGTTG
TTGACCTTGAAGTGTTTCGCTTCTAATGAGATGAAAGCCAGAAGTTTTCTGATGACACTTTTTATATATAATTTTTGTTG
CTGCTAGGCAGGTGTTGGTAAATGCAAGCAGAGGCGTCTTGGAAATAACTGAAAAGGTAATAGTCTTGATGTTATATTTA
TTGAAAAGAAAATAAAATAATTAAATTTTTGTACTAACAATATATATGCTTTTTGGTCTCGAAGACTTTTTCTACGTGTT
ATATATTTCGTAAAAAGACTATAATACCCCATGCAATGATTATACAAGGGTATAAATATTGAAATCACATGCTTACAATT
GTATTTATCTATCTCTCTCTATCACATGTTACATTCCACAAAATATGTATATGCGTTGGCTACTGTTAACAGCTATCGCA
CGAATCAGCTGCAGAGAGAAAGAGAGTGAGAGTGTGAACTGCATGGAATGTGTGTAAGTAGCAGACAACAACAGCTTCTA
CAGTGAGAGCACTGTGGATCGTAATTTCTTCATAGCGCCTAAGTGATTTTGTGCTCTTTGCTTTCGATCCCGTTATCCTC
AGACAGAAGCTCGCATATGCGTTCGCGAAGTGCGAGCAGCGTAGAAAATGGTGTTAGTCTAAGAACTCTATTTGTTGTGG
GCTCCATGGTTATTGGATTAGTACAAATACAGCGTTGAAGGCGACGGTTTAGTTTGTGCGCGTTCGATCTCTTGATCGTC
GGTAGCGTGTTTATTGTGTGTTTACATATGTAGATCAGAAATTTTGTCTGTTTTTTATGTTGTAGAGCTGCTGCCGGGAC
GCACG
>DamaSat16-1260
TGGTCGTATCACAAAAGGTGACGTGCTTGGGTTCCTGTCTCAGCCGCCTGTTAACCAGCAGCAGGCAGCACCTCGTCCCC
CACGTAAAGATGACCCGCGTGAAGAACGTGTAAAAATGACGCGCCTGCGTCGCACCATTGCACGTCGCCTTAAAGATGCG
CAGAATACAGCAGCTATGCTGACAACCTTTAATGAGGTTGACCTGTCAGCTGCTATGGAACTGCGTAAGGAATATCAGGA
CTTTTTTGTTAAAAAGCATGGTGTAAAGCTGGGCTTTATGTCCATTTTCTCTCGTGCCGTGATTGCGGCCCTGAAAGAGT
TCCCTGCTATTAACGCAGAAATTGATGGTGAAGACGTCATTTACCGTGATTTTGTGAACCTGGGTATTGCTGTTGGCGGG
CCTAACGGTCTTGTCGTCCCGGTTATTCGCGATGCGGATAAAATGAGCTTTGCTCAGATTGAAAAAACCATTGCAGGTTA
TGGCAAAGCAGCCCGTGAAGGGACGCTGAAGATCGATGATCTGTCAGGTGGTACTTTCTCTATCACCAATGGTGGTATTT
ACGGTTCATTGCTTTCAACACCTATTCTTAACTCGCCGCAGTCAGGTATTTTGGGTATGCACGCAATCCAGGAGCGTCCG
GTTGCTGTGAATGGTCAGGTTGTGATCCGTCCGATGATGTATACAGCTCTGTCTTACGATCATCGTATTGTTGATGGTAA
AGAGGCTGTCAGCTTCCTGGTGCGTATCAAACAAAATGTTGAAGATCCGCGCCGCCTTCTTATTGACGTCTGATCGTCTG
TGATCGGCAGGGTTCAGCCCTGCCGATTTTTTTGTGAATGAATAAGAAAGGCAAAATTTATGCCAGTTGAAATTAAAGTT
CCTGCCCTTGGTGAGAGTGTTACGACCGCTACTGTTGGTAAATGGCTGAAGCAGCCAGGTGAAGCGGTTAAGGCTGACGA
GGGTATAGTTGAGCTTGAAACCGATAAGGTCAGCGTTGAAGTGCCTGCTCCGGCTGATGGCTGTCTTGAAAGCCACGTCG
TGAAAGAAGGTGACGAGGTTGAAGTCGGTGCGGTTCTGGCCCTGTTTGAAAAAGGTAAAGCCGGTGGTGCTGCTCCGGCA
AAGGCTGCTGCTCCGGTCGCTGCTGAAAAAGCACCGCAGCCAGTAGCAGCAGGGGCACCATTTGCACTGCCGGCAGCTCA
GAAACTTATGACCGAAAATAATCTGAGCGCAAATCAGGTTGGTCAGGGTTCAGGCCTTGG
